# Supplementary material for: Para-Aortic Lymph Node Dissection and Metastasis Increase the Rate of Postoperative VTE in Gynaecological Cancers
Source: Cancers (Basel). 2025 Dec 22;18(1):40. doi: 10.3390/cancers18010040 (PMC12784709; doi:10.3390/cancers18010040)
Supplement: Supplementary file 1 [file cancers-18-00040-s001.zip]

Archive with 1 entries (1 files):
- cancers-4018740-supplementary.pdf
